# Supplementary material for: Structure and function of the topsoil microbiome in Chinese terrestrial ecosystems
Source: Front Microbiol. 2025 Aug 25;16:1595810. doi: 10.3389/fmicb.2025.1595810 (PMC12414936; doi:10.3389/fmicb.2025.1595810)
Supplement: Supplementary file 2 [file Table_1.xlsx]

## Sheet: Table S1
Table S1 Location information and environment data of the 41 sampling sites.
Region	Sample ID	Latitude (°N)	Longitude (°E)	Altitude (m)	MAT (℃)	MAP (mm)	pH	EC (μ·S/cm)	SOC (g/kg)	TN (g/kg)	C/N	NDVI
HC	HX_007	37.557	103.353	1911	6.1	275.1	8.966	130.43	0.01	0.162	0.06	0.14
	HX_020	38.501	103.233	1466	7.6	109.5	9.32	90.23	0.002	0.01	0.224	0.096
	HX_028	38.272	102.071	2167	5	206	8.44	791.13	0.016	0.088	0.18	0.412
	HX_036	38.673	101.244	1867	3.3	205.8	8.863	780.51	0.013	0.056	0.224	0.216
	HX_W013	39.945	97.692	1897	4.4	91.9	8.716	498.6	0.006	0.036	0.159	0.064
	HX_W024	41.021	96.868	1786	3.9	64.3	8.186	910.67	0.003	0.01	0.252	0.072
	HX_W034	40.38	95.832	1120	6.9	54.6	9.05	193.84	0.002	0.01	0.237	0.036
	HX_W057	40.763	95.632	1337	7	54.9	8.836	3.02	0.003	0.02	0.169	0.036
	HX_W065	40.566	96.216	1216	7	59.1	8.593	833.67	0.002	0.011	0.219	0.048
KS	S_001	25.446	107.868	660	17	1149	7.17	107.5	37.892	2.845	13.317	0.828
	S_005	25.96	107.076	979	15	1209	5.48	103.6	53.487	2.732	19.578	0.84
	S_009	26.431	106.11	1549	13	1210	4.78	127.4	59.016	3.967	14.877	0.736
	S_015	26.61	104.761	2035	10	1034	7.59	108.7	41.787	2.232	18.726	0.9
	S_018	26.745	104.001	2290	9	852	6.99	73.7	31.552	1.758	17.952	0.884
	S_022	26.625	103.331	2426	10	770	7.02	88.9	16.548	0.764	21.66	0.804
AS	S_025	26.798	102.742	2040	13	1030	8.17	100.5	33.937	2.277	14.903	0.732
	S_031	27.578	102.182	1475	16	1054	5.63	112.2	44.803	3.165	14.158	0.792
	S_038	29.036	101.5	2941	8	930	6.72	91.8	57.17	3.478	16.437	0.756
	S_042	29.951	101.587	3406	2	879	5.96	52.1	33.055	2.472	13.37	0.556
	S_045	30.151	100.651	4428	2	694	5.25	62.4	75.546	5.945	12.708	0.784
	S_054	31.959	98.87	4143	-2	623	6.36	78	49.673	3.478	14.281	0.616
QT	S_057	31.433	98.135	3688	2	587	8.14	131.9	38.322	3.523	10.877	0.724
	S_062	31.092	96.996	3950	3	478	5.43	63.7	48.404	2.979	16.246	0.804
	S_065	31.199	96.144	4031	4	517	6.46	133.3	87.346	3.68	23.733	0.9
	S_068	31.56	95.234	3947	3	541	6.95	71.5	26.962	2.529	10.663	0.588
	S_071	31.887	94.181	4295	-1	549	6.54	65.4	35.985	2.966	12.133	0.668
	S_074	31.917	93.409	4670	-5	546	7.56	77.6	34.451	2.649	13.007	0.504
	S_077	31.74	92.476	4903	-5	449	6.78	44.1	21.521	1.882	11.437	0.484
	S_081	32.047	91.688	4724	-4	430	7.62	61.9	12.14	0.904	13.437	0.408
	S_085	32.938	91.967	5200	-7	399	7.03	58.3	32.19	2.115	15.222	0.296
LP	S_109	39.568	109.008	1526	5	308	8.55	149.8	9.813	0.858	11.433	0.276
	S_113	38.816	109.565	1290	6	375	7.57	37.7	1.335	0.03	44.339	0.236
	S_119	37.293	110.155	1043	9	467	8.69	121.4	11.689	0.993	11.769	0.496
	S_124	36.265	110.159	859	9	529	8.64	114.9	8.712	0.805	10.822	0.752
	S_133	34.355	111.844	554	12	647	6.39	80.6	37.671	2.921	12.895	0.796
FG	S_139	49.825	121.262	771	-5	434	5.62	105.1	82.145	5.67	14.487	0.9
	S_145	48.579	121.241	1005	-3	451	5.63	79	70.616	5.6	12.61	0.9
	S_151	47.248	121.675	532	2	500	6.42	87.1	77.198	5.992	12.883	0.704
	S_155	46.403	122.041	441	5	454	6.73	34.1	13.557	0.918	14.765	0.608
	S_160	45.24	121.556	253	5	418	6.96	26.8	4.769	0.391	12.19	0.48
	S_164	44.381	122.064	172	6	376	9.1	101.1	6.68	0.662	10.093	0.44
Note: MAT: mean annual temperature; MAP: mean annual precipitation; EC: electrical conductivity; SOC: soil organic carbon; TN: soil total nitrogen; C/N: SOC /TN; NDVI: normalized-difference vegetation index. KS: karst area of southwest China; AS: agro–pastoral ecotone of southwest China; QT: Qinghai-Tibet Plateau; LP: Loess Plateau; FG: forest–grassland ecotone; HC: deserts of the Hexi Corridor.

## Sheet: Table S2
Table S2 The functional traits abundance at the domain level across all regions
Taxon	KS	AS	QT	LP	FG	HC
Bacteria	1.79731e+06	1.82648e+06	1.78379e+06	1.8118e+06	1.67926e+06	1.52457e+06
Archaea	15745.7	12467.2	35013.7	39098.4	28072.7	106543
Eukaryota	1132.76	1579.07	1028.58	1085.1	1035.03	1075.38
Viruses	472.28	321.53	359.73	490.76	361.8	482.83
	1.81466e+06	1.84085e+06	1.82019e+06	1.85248e+06	1.70873e+06	1.63268e+06
Note: KS: karst area of southwest China; AS: agro–pastoral ecotone of southwest China; QT: Qinghai-Tibet Plateau; LP: Loess Plateau; FG: forest–grassland ecotone; HC: deserts of the Hexi Corridor.

## Sheet: Table S3
Table S3 Phylotype coverage and alpha-diversity metrics for the taxonomic traits (OTUs) of each sample*
Sample	Shannon	Simpson	Chao	Ace	Sobs
HX_007	6.69167	0.991949	13466.3	13401.2	12431
HX_020	6.5554	0.990719	13572.2	13488.7	12321
HX_028	6.59885	0.989974	13376.9	13402.6	12351
HX_036	6.85789	0.993527	13313	13343.5	12346
HX_W013	6.70971	0.992834	13224	13189.1	12251
HX_W024	6.72923	0.993217	13780.7	13714.8	12375
HX_W034	6.92158	0.993434	13111.7	13128	12071
HX_W057	6.30121	0.984549	14628.5	14271.3	12134
HX_W065	6.70053	0.995222	13652.5	13652.9	12074
S_001	6.83307	0.993859	12389.7	12322.2	11631
S_005	6.84411	0.99525	12556.1	12515.9	11643
S_009	6.82382	0.994383	12501.8	12516.6	11747
S_015	6.75023	0.993919	12320.4	12264.9	11546
S_018	6.5579	0.992404	12683.6	12566.1	11631
S_022	6.33927	0.986609	12554.8	12448.7	11608
S_025	6.85329	0.993686	12808.1	12789.7	11990
S_031	6.36411	0.988216	12092.9	12072.1	11195
S_038	6.21263	0.983915	12511.1	12513.6	11518
S_042	6.56008	0.99175	12763	12669.9	11668
S_045	6.87019	0.995796	11718.4	11703.7	11066
S_054	6.77861	0.994323	12410.1	12373.6	11659
S_057	6.4632	0.98956	12476.8	12462.7	11623
S_062	6.72088	0.994475	12494.2	12388.2	11645
S_065	6.70949	0.992487	12461.8	12431.4	11598
S_068	6.25674	0.985608	13036.7	13034.5	11972
S_071	6.69657	0.992384	12938.1	12887.4	12038
S_074	6.71351	0.992068	12738.3	12718.3	11940
S_077	6.87162	0.99487	12917.1	12839.5	11892
S_081	6.47234	0.988561	13053.3	13004.6	11818
S_085	6.56903	0.990267	12957.7	12835.5	11854
S_109	6.37756	0.991906	12785.3	12754.9	11449
S_113	6.41767	0.990848	12473.4	12452.6	11553
S_119	6.66957	0.993272	12728	12644.7	11766
S_124	6.25151	0.982686	13187.9	13169.1	12034
S_133	6.7135	0.994023	13041.8	12944.4	11755
S_139	6.69319	0.992597	13562.8	13364.1	11974
S_145	6.69351	0.993545	13407.8	13336	12019
S_151	6.64321	0.992176	13837.1	13664.7	12256
S_155	6.63597	0.991746	13642.2	13494.3	11919
S_160	6.48053	0.989813	13004.5	13022.5	11918
S_164	6.79768	0.99397	13221.4	13161.2	12029

## Sheet: Table S4
Table S4 Phylotype coverage and alpha-diversity metrics for the functional traits (KOs) of each sample*
Sample	Shannon	Simpson	Chao	Ace	Sobs
HX_007	7.48323	0.998975	7389.18	7465.16	6578
HX_020	7.46631	0.998967	7254.94	7306	6422
HX_028	7.53495	0.999003	9126.16	9371.12	8492
HX_036	7.53172	0.999084	7157.52	7195.59	6457
HX_W013	7.49153	0.999004	7157.44	7208.21	6454
HX_W024	7.488	0.999051	7368.02	7342.76	6367
HX_W034	7.65683	0.999205	7013.38	7026.77	6394
HX_W046	7.17867	0.998786	7252.38	6902.46	5582
HX_W057	7.63914	0.999216	7501.42	7493.91	6137
HX_W065	7.60739	0.999169	7580.24	7520.52	6535
S_001	7.41788	0.998365	6609.77	6620.62	6216
S_005	7.4856	0.998752	6822.35	6790.14	6184
S_009	7.53051	0.998987	6880.56	6914.15	6304
S_015	7.50671	0.998955	6634.41	6630.38	6215
S_018	7.48157	0.998953	6884.32	6966.12	6394
S_022	7.45104	0.998941	6685.45	6693.44	6243
S_025	7.4748	0.998804	6889.78	6923.18	6414
S_031	7.45707	0.998969	6661.28	6709.01	6185
S_038	7.45162	0.998952	6681.7	6708.53	6142
S_042	7.4558	0.998838	6839.99	6855.81	6208
S_045	7.46747	0.998806	6202.49	6233.22	5863
S_054	7.46981	0.998883	6734.73	6714.41	6122
S_057	7.50296	0.999002	6745.57	6728.04	6210
S_062	7.49538	0.99894	6773.86	6749.2	6146
S_065	7.52974	0.998992	6871.12	6844.77	6528
S_068	7.48734	0.998987	6977.82	6998.85	6318
S_071	7.49022	0.998953	6919.73	6895.93	6324
S_074	7.47488	0.998952	6655.09	6709.99	6209
S_077	7.568	0.999093	6598.93	6567.66	6181
S_081	7.48455	0.99899	6429.82	6439.13	5914
S_085	7.46846	0.998974	6386.49	6380.69	5929
S_109	7.50074	0.999041	6399.02	6433.57	5929
S_113	7.48218	0.999001	6771.2	6784.96	6283
S_119	7.51717	0.999033	6345.05	6366.77	6043
S_124	7.45955	0.998949	6602.46	6611.73	6056
S_133	7.50359	0.998717	6582.46	6576.04	6109
S_139	7.47756	0.998906	6767.37	6668.53	5965
S_145	7.46861	0.998891	6630.78	6593.02	5931
S_151	7.47567	0.998872	6810.9	6754.83	6061
S_155	7.44214	0.998743	7240.32	7317.58	6190
S_160	7.46327	0.998918	6610.58	6604.72	6062

## Sheet: Table S5
Table S5 Chao1 index differences of taxonomic traits abundance (OTUs) between any two regions.
Type	Group1	Group2	P value	P. adj	P. format	P. signify
Chao1	KS	AS	0.937	1	0.9372	ns
	KS	QT	0.088	0.44	0.0879	ns
	KS	LP	0.052	0.36	0.0519	ns
	KS	FG	0.002	0.022	0.0022	**
	KS	HC	0	0.0056	0.0004	***
	AS	QT	0.066	0.4	0.0663	ns
	AS	LP	0.126	0.5	0.1255	ns
	AS	FG	0.002	0.022	0.0022	**
	AS	HC	0	0.0056	0.0004	***
	QT	LP	0.797	1	0.7972	ns
	QT	FG	0.002	0.019	0.0016	**
	QT	HC	0	0.00062	4.1e-05	****
	LP	FG	0.017	0.14	0.0173	*
	LP	HC	0.002	0.022	0.002	**
	FG	HC	0.776	1	0.7756	ns
Note: KS: karst area of southwest China; AS: agro–pastoral ecotone of southwest China; QT: Qinghai-Tibet Plateau; LP: Loess Plateau; FG: forest–grassland ecotone; HC: deserts of the Hexi Corridor. (Pairwise Wilcoxon test with Benjamini–Hochberg adjustment) between any two regions; * P < 0.05; ** 0.01<P < 0.05; *** 0.001<P < 0.01; **** P < 0.001).

## Sheet: Table S6
Table S6 Chao1 index differences of functional traits abundance (KOs) between any two regions
Type	Group1	Group2	P value	P. adj	P. format	P. signify
Chao1	KS	AS	0.937	1	0.937	ns
	KS	QT	0.776	1	0.776	ns
	KS	LP	0.03	0.3	0.03	*
	KS	FG	0.937	1	0.937	ns
	KS	HC	0	0.0056	0	***
	AS	QT	0.864	1	0.864	ns
	AS	LP	0.247	1	0.247	ns
	AS	FG	0.937	1	0.937	ns
	AS	HC	0	0.0056	0	***
	QT	LP	0.147	1	0.147	ns
	QT	FG	0.776	1	0.776	ns
	QT	HC	0	0.00062	0	****
	LP	FG	0.052	0.47	0.052	ns
	LP	HC	0.001	0.012	0.001	***
	FG	HC	0.003	0.031	0.003	**
Note: KS: karst area of southwest China; AS: agro–pastoral ecotone of southwest China; QT: Qinghai-Tibet Plateau; LP: Loess Plateau; FG: forest–grassland ecotone; HC: deserts of the Hexi Corridor. (Pairwise Wilcoxon test with Benjamini–Hochberg adjustment) between any two regions; * P < 0.05; ** 0.01<P < 0.05; *** 0.001<P < 0.01; **** P < 0.001.

## Sheet: Table S7
NR_Species annotation
Domain	Kingdom	Phylum	HX_W013	S_038	S_062	S_025	HX_007	S_071	S_042	S_160	S_009	S_077	S_151	HX_W034	S_022	S_113	S_074	S_109	S_018	HX_036	HX_W057	S_057	S_081	S_054	HX_W024	S_164	S_045	HX_028	HX_W046	S_139	S_068	S_133	S_031	S_155	HX_020	S_119	S_015	S_145	S_001	S_065	HX_W065	S_124	S_085	S_005	Total
d__Archaea	k__unclassified_d__Archaea	p__Candidatus_Bathyarchaeota	7980	2788	3094	6350	11374	4222	4610	4646	4666	2646	5968	11030	3270	3536	4236	3758	2786	8842	33964	4596	5374	4312	11502	6186	2536	10430	16792	4836	5280	6800	2094	6658	18622	3746	4760	4256	6314	2888	6498	6888	3968	4466	279568
d__Archaea	k__unclassified_d__Archaea	p__Candidatus_Korarchaeota	246	194	178	176	642	260	276	210	250	96	324	132	124	138	282	100	178	678	472	126	300	380	294	252	114	310	46	460	190	196	172	552	394	144	160	496	212	134	140	236	244	166	10674
d__Archaea	k__unclassified_d__Archaea	p__Candidatus_Lokiarchaeota	420	220	446	446	470	392	436	432	394	240	712	894	252	184	386	212	386	512	374	210	308	546	664	260	326	432	234	664	264	348	206	556	612	208	354	538	618	370	372	370	230	632	17130
d__Archaea	k__unclassified_d__Archaea	p__Candidatus_Micrarchaeota	52	62	68	44	84	52	30	20	170	66	68	38	54	10	58	2	12	26	70	38	42	36	30	20	52	58	0	68	72	36	28	32	82	36	66	40	12	40	14	108	68	124	2088
d__Archaea	k__unclassified_d__Archaea	p__Candidatus_Nanohaloarchaeota	140	16	18	10	92	28	62	32	16	16	12	616	48	46	12	68	18	288	1094	36	58	10	798	76	22	132	20414	10	38	12	18	68	354	58	18	4	16	2	824	76	22	18	25716
d__Archaea	k__unclassified_d__Archaea	p__Candidatus_Parvarchaeota	134	16	6	14	208	2	2	28	26	4	32	176	14	20	6	24	16	106	1932	34	50	20	38	24	102	132	8	66	12	30	2	12	150	30	8	44	24	2	100	126	8	0	3788
d__Archaea	k__unclassified_d__Archaea	p__Candidatus_Thorarchaeota	1410	456	776	914	1924	920	750	868	710	492	1134	1686	660	552	924	526	710	1226	4364	996	1264	948	2198	1222	962	1956	838	1286	874	930	312	1534	2028	656	624	1006	834	538	1086	852	894	898	45738
d__Archaea	k__unclassified_d__Archaea	p__Crenarchaeota	6132	2292	1814	8066	10402	14450	2690	10256	2260	10538	22488	6618	5720	5422	12058	4836	1822	5460	9734	14146	16216	3554	7122	8760	1836	8184	3658	13712	4482	8196	1274	5186	8778	10270	2440	8820	11056	6142	4064	8670	8074	2048	309746
d__Archaea	k__unclassified_d__Archaea	p__Euryarchaeota	84460	30768	30242	57738	130982	41730	39508	60016	42932	30390	69826	2896274	35776	45138	41930	44894	28506	146790	292084	42558	62336	37968	176150	81116	31570	112698	42735958	70232	55024	52426	22978	88416	152126	35468	37140	58026	44974	29744	7268648	75022	47104	36100	55503766
d__Archaea	k__unclassified_d__Archaea	p__Nanoarchaeota	4	0	20	8	2	36	0	4	4	48	12	104	38	0	20	0	10	4	10	0	6	2	0	2	44	0	16	8	0	26	0	0	0	10	6	4	20	18	20	12	12	4	534
d__Archaea	k__unclassified_d__Archaea	p__Thaumarchaeota	339210	27096	11942	103992	405508	163498	21116	252884	44886	156184	243646	77954	74650	191944	154612	264474	9018	289700	163996	485204	506530	34750	243766	342592	13336	349134	4936	136732	82920	114964	19912	25466	374914	298292	10864	88280	157268	68572	117056	420194	110012	6972	7008976
d__Archaea	k__unclassified_d__Archaea	p__unclassified_d__Archaea	11382	3116	2358	6040	15622	5150	3546	8006	3042	4144	8638	50902	3628	5234	4806	5574	2008	12736	18212	8558	10950	3014	12306	8304	2938	15068	535404	5900	4210	6612	1560	5030	20956	6318	2818	4362	6400	3234	241498	11410	3830	2734	1097558
d__Bacteria	k__unclassified_d__Bacteria	p__Acidobacteria	628138	386048	1486246	992162	795548	812434	540408	961266	1399184	463174	623956	207954	592026	687580	704524	354276	733790	599158	687846	555310	578962	1068540	670036	1017874	1227850	688270	26988	611256	894536	482894	655586	553958	825412	642298	1244998	648008	689398	705146	147810	442074	760728	1178748	29972398
d__Bacteria	k__unclassified_d__Bacteria	p__Actinobacteria	7055118	5675158	2544618	4491588	8926904	4652502	5785078	7557918	4990348	4921952	7871198	9639828	5016240	7164242	4250458	9064584	4185042	9249608	15774632	4275082	7970292	3855396	14145060	7805498	4933600	10353364	2141718	8457788	7132648	5806430	7551610	13515736	11400024	6015342	1831004	7562400	2124760	3949370	9459836	8219956	6287380	4003386	287614696
d__Bacteria	k__unclassified_d__Bacteria	p__Aquificae	6348	3236	4228	6004	9570	4380	4192	4582	4476	2616	6086	8020	3432	2846	4686	2236	3154	9448	10866	3164	4838	4640	8796	5410	2848	8296	1778	6506	4258	4894	2300	7440	9700	3050	3898	5828	4864	2972	4612	6030	4494	3618	214640
d__Bacteria	k__unclassified_d__Bacteria	p__Armatimonadetes	56858	21320	25094	40128	81536	34778	28482	38862	30692	22562	50424	39374	24564	26108	36478	21858	22890	69018	502912	26136	44768	33726	87310	44140	21720	91214	6674	57716	38714	31828	15960	70518	109512	24178	60236	47948	29672	24136	41748	48894	37748	26060	2194494
d__Bacteria	k__unclassified_d__Bacteria	p__Bacteroidetes	151130	48048	97036	132118	165476	92484	71186	99958	132194	548054	103506	738238	65742	82978	100362	62762	78226	401076	4614808	75978	86854	97930	314890	135518	71098	170916	2948976	108356	120966	85226	74778	119056	192138	83500	132088	103188	81592	163324	1081624	85846	109966	178238	14407428
d__Bacteria	k__unclassified_d__Bacteria	p__Caldiserica	368	80	260	256	528	372	220	178	178	142	172	184	176	90	394	92	160	570	1130	174	166	346	636	132	316	364	34	318	160	128	66	202	664	120	192	224	132	226	206	234	376	174	11140
d__Bacteria	k__unclassified_d__Bacteria	p__Candidatus_Acetothermia	14686	4492	4992	8126	21458	7304	6646	8582	5318	4046	9942	14512	5216	6910	7368	7248	4426	21038	78090	5948	9700	7006	25974	13296	4774	19226	3748	14178	8954	7174	3222	14910	37368	5086	4984	11566	6704	4698	11738	11560	8038	5476	485728
d__Bacteria	k__unclassified_d__Bacteria	p__Candidatus_Adlerbacteria	244	118	172	180	308	142	238	134	66	682	300	214	136	86	104	50	146	130	346	116	342	156	316	212	32	398	0	258	142	148	112	298	496	52	6	226	92	130	122	330	180	78	8038
d__Bacteria	k__unclassified_d__Bacteria	p__Candidatus_Amesbacteria	864	552	352	1220	1060	538	278	1276	288	532	1340	790	464	784	510	732	346	926	6084	934	1344	414	2044	702	180	1360	292	842	968	1070	224	1614	1670	752	554	724	972	496	646	1258	762	514	39272
d__Bacteria	k__unclassified_d__Bacteria	p__Candidatus_Aminicenantes	108	66	88	168	188	162	40	54	216	72	142	230	84	92	142	60	58	288	108	74	140	128	180	170	48	152	2	76	186	38	28	56	146	124	174	108	130	92	34	114	194	54	4814
d__Bacteria	k__unclassified_d__Bacteria	p__Candidatus_Atribacteria	220	76	172	164	166	144	110	104	100	132	214	244	66	30	248	26	92	306	996	58	150	148	718	54	156	92	116	252	118	206	26	260	268	50	86	160	154	42	66	156	96	138	7180
d__Bacteria	k__unclassified_d__Bacteria	p__Candidatus_Azambacteria	588	292	280	1712	966	532	210	374	360	278	1474	388	410	268	742	320	364	754	1306	536	376	602	1380	470	202	958	1044	1514	484	3846	114	502	1130	370	750	684	2796	494	318	1000	262	694	32144
d__Bacteria	k__unclassified_d__Bacteria	p__Candidatus_Beckwithbacteria	454	142	116	392	604	134	122	278	90	152	374	422	118	142	222	204	128	666	1598	218	516	196	942	348	144	998	122	334	324	360	104	460	572	134	180	280	284	158	264	420	258	534	14508
d__Bacteria	k__unclassified_d__Bacteria	p__Candidatus_Berkelbacteria	694	190	352	186	756	364	384	408	544	318	380	756	272	302	470	252	294	682	3246	298	440	356	936	492	256	968	322	474	484	158	244	550	1438	196	184	414	148	282	570	518	538	536	21652
d__Bacteria	k__unclassified_d__Bacteria	p__Candidatus_Campbellbacteria	8	24	14	0	106	10	60	6	40	36	42	20	0	18	20	16	12	24	14	12	32	18	74	0	8	120	16	26	24	30	14	170	118	28	12	30	0	4	6	108	8	30	1358
d__Bacteria	k__unclassified_d__Bacteria	p__Candidatus_Collierbacteria	396	108	182	242	448	200	190	108	122	156	360	666	224	190	186	68	150	492	1082	98	252	180	800	202	96	438	134	258	258	202	72	426	808	146	82	356	134	86	298	376	198	254	11724
d__Bacteria	k__unclassified_d__Bacteria	p__Candidatus_Curtissbacteria	1286	386	528	564	1248	482	594	460	588	390	666	594	474	212	592	214	390	1328	2240	354	570	494	1848	392	344	1452	534	652	456	440	282	1122	2328	304	310	690	384	290	658	854	452	504	28950
d__Bacteria	k__unclassified_d__Bacteria	p__Candidatus_Dadabacteria	8568	5242	8710	17534	13130	9036	5898	7474	9450	3522	14050	6566	6318	5640	8420	5248	5196	12066	22620	5314	7818	10180	12756	9150	6106	12300	1796	12014	6968	18440	2692	10312	14632	5240	10580	9024	16932	6918	4660	11044	7008	8504	385076
d__Bacteria	k__unclassified_d__Bacteria	p__Candidatus_Daviesbacteria	1924	430	812	1000	2400	1060	724	1258	622	862	1292	1602	728	718	1160	948	664	1882	9110	914	1452	836	3232	1932	500	2636	332	1648	1688	618	498	1890	3530	754	640	1316	676	824	1284	1912	1148	478	59934
d__Bacteria	k__unclassified_d__Bacteria	p__Candidatus_Falkowbacteria	262	56	130	186	196	128	96	136	106	114	122	238	142	92	114	54	148	340	370	96	92	134	504	136	48	220	96	106	170	184	54	174	360	124	158	108	120	88	196	192	144	88	6622
d__Bacteria	k__unclassified_d__Bacteria	p__Candidatus_Giovannonibacteria	680	470	526	1732	1158	576	584	504	608	390	1706	512	466	196	690	208	348	604	1216	554	666	562	846	552	302	1318	218	1454	650	3030	236	1656	1212	356	616	1016	2310	478	324	818	606	598	33552
d__Bacteria	k__unclassified_d__Bacteria	p__Candidatus_Gottesmanbacteria	3802	1294	1654	3330	4710	2306	2074	2370	2202	1424	3220	2694	1726	1386	2292	1228	1442	4296	12490	1672	2716	2238	5772	3320	1456	4796	338	3796	2376	2312	754	4004	7194	1520	1798	3238	1858	1442	2018	3254	2506	2732	119050
d__Bacteria	k__unclassified_d__Bacteria	p__Candidatus_Jorgensenbacteria	280	108	336	192	262	184	116	156	256	128	284	168	82	124	196	108	170	346	542	118	92	188	490	150	288	378	110	308	156	122	56	158	300	128	92	274	192	186	190	206	112	132	8464
d__Bacteria	k__unclassified_d__Bacteria	p__Candidatus_Kaiserbacteria	812	712	556	800	1358	680	848	648	510	580	870	370	610	480	658	546	638	934	2026	660	904	554	1206	628	500	1580	208	910	1144	612	490	710	1908	548	464	676	406	488	454	1236	722	524	32168
d__Bacteria	k__unclassified_d__Bacteria	p__Candidatus_Kuenenbacteria	32	52	4	32	40	68	42	6	16	40	40	26	44	8	66	32	24	42	168	34	46	48	68	36	24	34	0	24	64	4	8	40	104	2	24	58	22	6	38	26	84	8	1584
d__Bacteria	k__unclassified_d__Bacteria	p__Candidatus_Levybacteria	632	128	472	372	748	356	270	258	404	398	388	712	262	294	442	180	196	840	3216	432	564	360	1578	504	816	1076	8	414	476	410	148	496	1224	292	190	308	380	240	376	752	472	238	22322
d__Bacteria	k__unclassified_d__Bacteria	p__Candidatus_Magasanikbacteria	900	338	802	978	1466	524	468	708	878	578	886	1858	414	506	566	328	380	1450	5120	510	672	692	1950	948	562	1298	180	790	782	1050	244	758	1904	472	684	708	812	476	848	928	486	402	37304
d__Bacteria	k__unclassified_d__Bacteria	p__Candidatus_Marinimicrobia	636	400	546	716	918	528	474	690	456	358	758	2750	350	592	554	406	496	1846	1916	492	584	652	990	542	344	706	474	692	666	634	488	708	1010	340	408	504	378	420	702	758	672	236	28790
d__Bacteria	k__unclassified_d__Bacteria	p__Candidatus_Microgenomates	332	362	154	412	444	410	456	526	230	460	616	416	302	164	414	170	196	430	3128	190	286	324	754	346	68	752	32	336	256	482	92	628	710	278	126	346	298	302	272	516	354	250	17620
d__Bacteria	k__unclassified_d__Bacteria	p__Candidatus_Moranbacteria	1106	450	458	480	1526	482	732	886	748	442	666	866	488	366	538	326	392	1142	2586	558	774	538	1680	754	286	1550	134	646	810	450	368	1348	1672	452	518	592	370	548	464	930	934	938	31994
d__Bacteria	k__unclassified_d__Bacteria	p__Candidatus_Nomurabacteria	714	306	476	554	974	464	436	438	332	692	726	1294	390	374	380	228	216	1100	3152	380	708	472	1672	420	208	888	918	738	600	540	242	610	1266	376	264	596	468	310	544	562	558	524	27110
d__Bacteria	k__unclassified_d__Bacteria	p__Candidatus_Omnitrophica	6870	2776	4294	7714	8400	4906	2864	5338	5550	2498	6772	5070	3568	2792	4892	2202	3022	6994	16236	3388	4416	4020	8694	4682	2214	6870	1218	5032	4816	5688	1490	6244	9426	3310	6516	4280	6344	4182	5984	4156	4494	4332	214554
d__Bacteria	k__unclassified_d__Bacteria	p__Candidatus_Pacebacteria	158	130	66	150	146	106	80	190	182	142	160	34	150	46	90	64	128	254	294	172	240	56	124	44	50	212	34	268	140	102	46	438	212	114	52	214	62	36	88	150	138	92	5654
d__Bacteria	k__unclassified_d__Bacteria	p__Candidatus_Parcubacteria	2074	636	1382	1530	2842	1328	1210	1070	1220	1384	2330	2312	586	1008	1230	832	754	2296	5440	778	1216	1430	4586	996	962	2342	504	2702	1244	1402	486	2920	4440	1372	936	2084	1004	942	1588	1350	1312	824	68884
d__Bacteria	k__unclassified_d__Bacteria	p__Candidatus_Peregrinibacteria	1684	544	890	1062	2622	728	780	750	10940	626	1202	2090	636	594	756	408	514	1454	3094	760	638	690	2888	1222	562	1652	680	892	964	758	440	1480	1920	636	800	838	1058	458	1178	1068	718	740	54414
d__Bacteria	k__unclassified_d__Bacteria	p__Candidatus_Poribacteria	206	110	72	194	218	72	62	94	82	20	136	42	72	46	48	28	56	84	156	30	60	34	62	22	70	142	2	30	60	202	26	126	318	60	34	34	112	54	62	142	24	56	3560
d__Bacteria	k__unclassified_d__Bacteria	p__Candidatus_Roizmanbacteria	626	358	280	1966	804	494	230	398	734	400	1702	630	510	168	740	308	416	602	1622	514	598	390	942	406	276	1102	108	1670	472	4120	178	740	716	418	854	808	2746	340	296	1122	400	720	32924
d__Bacteria	k__unclassified_d__Bacteria	p__Candidatus_Rokubacteria	36722	73690	156770	276104	110174	200212	82182	79052	30800	38602	239796	15358	92620	18988	182580	13290	112578	33304	38926	63180	72696	285738	27810	42378	44184	56140	3880	173086	63468	220144	13820	177612	60094	33486	218038	179736	352254	139620	11924	72568	76414	212276	4432294
d__Bacteria	k__unclassified_d__Bacteria	p__Candidatus_Saccharibacteria	2446	448	612	744	2290	906	728	1236	1094	5004	1038	6234	550	462	1120	606	452	9392	10500	598	854	750	22134	1120	948	4464	144	1632	974	1274	922	2174	1454	460	508	1464	460	400	2006	826	826	750	93004
d__Bacteria	k__unclassified_d__Bacteria	p__Candidatus_Shapirobacteria	160	68	66	48	110	92	88	138	80	82	76	194	38	62	100	66	54	114	862	92	84	74	260	104	38	94	770	132	144	12	60	112	160	76	90	50	68	82	112	90	146	48	5396
d__Bacteria	k__unclassified_d__Bacteria	p__Candidatus_Tectomicrobia	57492	112072	79716	242694	93096	112920	112332	105978	71094	41848	218508	42436	91704	35790	99044	24988	74052	70176	139304	52024	71400	123312	74458	50630	55320	94192	9578	107672	58336	226276	30442	131644	120026	43238	117826	106560	251850	93832	35392	106908	53666	149386	3989212
d__Bacteria	k__unclassified_d__Bacteria	p__Candidatus_Uhrbacteria	904	618	724	1776	1464	902	832	708	672	570	1540	2054	640	454	1026	418	612	1414	3584	692	860	892	1468	1034	852	1616	390	1624	920	2352	314	1610	1464	594	766	1160	1870	632	784	1316	854	728	45704
d__Bacteria	k__unclassified_d__Bacteria	p__Candidatus_Woesebacteria	1984	806	1030	1232	3098	1436	980	1522	1398	914	2064	1896	1090	926	1484	664	878	2632	16598	1268	1826	1096	3932	1276	888	2958	136	2552	1614	794	506	3466	3676	1084	1050	2108	648	694	1268	1820	1670	1222	80184
d__Bacteria	k__unclassified_d__Bacteria	p__Candidatus_Wolfebacteria	286	130	180	258	416	224	130	186	232	90	262	324	206	102	166	118	184	430	478	188	164	340	590	288	188	416	8	420	294	338	90	242	528	152	306	242	314	172	442	368	240	380	11112
d__Bacteria	k__unclassified_d__Bacteria	p__Candidatus_Yanofskybacteria	496	350	676	1152	1192	806	404	574	592	390	1198	398	396	394	966	388	280	846	810	524	702	952	900	992	264	966	256	920	536	902	182	522	956	578	814	902	710	568	266	676	646	690	27732
d__Bacteria	k__unclassified_d__Bacteria	p__Chlamydiae	1958	1562	3498	2618	2822	2448	2530	2296	3088	1348	3782	2892	1686	1496	2426	1168	2060	3334	7294	1382	1806	3010	4668	2296	2324	2746	1618	4802	2344	3164	1460	4062	3510	1258	1874	3716	2814	2638	1892	2250	1586	3258	110784
d__Bacteria	k__unclassified_d__Bacteria	p__Chlorobi	13264	6342	9686	12202	15456	11044	8964	11714	12506	41164	13146	20680	7536	8756	11270	5894	8060	23680	54654	7308	10490	10658	23080	15110	7088	14432	4922	14034	12622	10988	5636	14806	18630	8258	11826	11504	10358	8364	10972	10288	10160	10870	558422
d__Bacteria	k__unclassified_d__Bacteria	p__Chloroflexi	743228	250772	286502	432902	913554	480280	329236	551868	341270	297150	548782	554902	341262	395000	503888	453644	316718	899574	5711494	433124	593516	430236	1296156	797414	608712	1005880	110622	562140	681688	269810	166702	713258	1703560	369400	233326	538508	255992	278822	657028	592416	777300	244402	27672038
d__Bacteria	k__unclassified_d__Bacteria	p__Chrysiogenetes	818	412	422	870	764	520	734	374	522	286	660	1230	278	288	432	180	322	1618	2050	342	358	554	1456	576	786	620	142	882	452	1020	326	738	842	376	380	598	754	376	994	694	418	450	26914
d__Bacteria	k__unclassified_d__Bacteria	p__Cloacimonetes	322	162	272	358	514	256	202	216	328	330	316	566	200	174	322	106	202	1316	1242	158	184	348	660	308	382	518	188	388	260	352	162	346	760	234	270	372	276	242	220	126	314	164	14636
d__Bacteria	k__unclassified_d__Bacteria	p__Cyanobacteria	280724	105558	132424	197324	327036	134946	124688	231510	206196	374384	200924	303050	115004	241410	129160	142868	112008	366436	12321286	150912	180934	137102	593584	294502	129116	342742	98292	188414	196560	194016	109792	253726	539864	120430	171712	152106	158162	126050	266580	207918	141928	157736	20959114
d__Bacteria	k__unclassified_d__Bacteria	p__Deferribacteres	1260	742	960	1340	1550	1308	852	862	1230	622	1220	2540	848	550	1204	458	782	2086	4606	780	830	1172	2208	1404	782	1314	818	1320	976	1252	608	998	1562	790	1104	938	1238	1122	1638	970	1022	1106	50972
d__Bacteria	k__unclassified_d__Bacteria	p__Deinococcus-Thermus	87216	30762	29110	51242	107586	39630	38162	60968	41132	29940	61514	187072	33298	49218	40420	52166	27950	123410	1177494	38970	61828	39026	197728	89138	26184	111628	169390	61756	59302	37542	26074	93270	175744	35574	26954	55198	31598	26264	284828	71376	49486	32880	4070028
d__Bacteria	k__unclassified_d__Bacteria	p__Dictyoglomi	1510	502	696	1096	2268	750	588	1028	802	462	1258	916	690	548	958	564	530	2040	2762	584	826	710	1782	1270	384	1668	664	1242	948	752	336	1538	3174	630	650	984	860	568	984	1148	846	708	43224
d__Bacteria	k__unclassified_d__Bacteria	p__Elusimicrobia	220	64	300	352	200	168	120	260	414	102	278	348	138	102	266	130	124	224	538	182	170	212	138	506	198	218	16	196	168	278	114	274	276	210	182	130	256	154	114	208	200	122	8870
d__Bacteria	k__unclassified_d__Bacteria	p__Fibrobacteres	650	454	810	1050	786	722	612	750	1082	312	1288	2772	534	426	666	320	632	2704	1750	514	712	794	1954	1328	336	1008	622	1214	616	1236	368	1442	792	440	624	974	940	480	1338	514	532	760	37858
d__Bacteria	k__unclassified_d__Bacteria	p__Firmicutes	415546	175204	202962	301310	573194	267146	229944	289968	238942	162450	369012	445984	186682	198894	251934	197398	169248	570982	1651542	192228	323424	245606	719902	388670	168204	584650	275664	394980	274784	283676	138016	502914	814844	179124	184064	346288	242026	160768	379664	357170	269762	211482	14536252
d__Bacteria	k__unclassified_d__Bacteria	p__Fusobacteria	968	458	466	1062	1576	688	594	732	688	456	1096	1170	572	386	550	338	456	1120	4236	520	862	586	1594	702	286	1448	424	1170	748	900	432	1066	1764	424	748	844	782	286	928	1096	724	562	36508
d__Bacteria	k__unclassified_d__Bacteria	p__Gemmatimonadetes	596622	88196	144350	254842	674384	220858	91032	258486	305028	152072	126664	1171968	209870	145540	249298	200150	167304	1042872	2218988	222540	272340	134886	834334	366124	77582	722844	88882	130446	412900	163120	171294	187724	837308	135006	267086	160554	121914	107076	433122	230018	286000	117828	14799452
d__Bacteria	k__unclassified_d__Bacteria	p__Ignavibacteriae	3384	1568	4092	4140	3866	3306	2156	2664	3934	3342	3744	4796	2224	1784	3444	1100	2390	7056	9590	2258	2670	3810	4918	3942	2382	2698	2364	4628	3172	2400	1278	3648	3830	2114	3756	3802	2760	2522	2532	2488	2996	3642	139190
d__Bacteria	k__unclassified_d__Bacteria	p__Latescibacteria	3156	1796	3184	5928	5346	3800	2722	3354	3814	1832	3972	6842	2488	1942	4018	1192	2114	9626	8838	2174	3198	4452	7238	4640	2022	5806	1122	4386	3390	3114	1170	3868	6340	2100	6222	4210	5062	2520	2696	3528	3476	3652	162350
d__Bacteria	k__unclassified_d__Bacteria	p__Lentisphaerae	454	122	372	500	594	252	220	196	314	184	328	1106	144	120	314	98	170	796	808	162	190	426	760	348	128	480	488	276	182	284	74	280	538	124	304	170	358	268	850	186	180	376	14524
d__Bacteria	k__unclassified_d__Bacteria	p__Nitrospinae	3698	1948	2822	5898	5074	3438	2218	2626	3008	1852	5118	4422	2294	1504	3244	1172	2030	6246	5974	1926	3268	3028	4338	2672	1628	4740	1248	4182	2918	6024	1230	3490	5218	1830	3392	3290	5488	2518	2310	4204	2598	3480	139606
d__Bacteria	k__unclassified_d__Bacteria	p__Nitrospirae	58198	32386	65642	92474	77820	172788	55346	56462	104472	41224	85994	46906	54740	46964	192302	54458	39118	62898	146696	50026	67708	147674	75238	133664	35472	65824	8334	101674	44318	94080	20828	66756	87984	112306	69878	82640	159684	102668	36492	78266	176682	60298	3365382
d__Bacteria	k__unclassified_d__Bacteria	p__Planctomycetes	291408	107590	144834	214414	405984	129342	129330	142786	180924	94850	158986	410694	111944	134728	122132	126266	115342	375480	496984	113092	110574	122528	520022	160512	95904	379414	56518	144876	175054	156078	107882	208568	508160	131668	156730	124966	157568	102740	357490	184476	116114	168050	8253002
d__Bacteria	k__unclassified_d__Bacteria	p__Proteobacteria	2498542	3522518	5206694	4984626	3034000	3533320	5476668	2624934	6079734	4286354	5159888	6072080	2915228	2297704	2899056	3193226	4206518	3932508	17550752	2700654	2848546	4168742	5120206	4353422	4351436	2902306	1579944	4962968	3881392	6801088	2800416	5256584	3070412	3073728	5219974	5023048	4482772	2907330	3888496	2930612	3252398	6520720	181571544
d__Bacteria	k__unclassified_d__Bacteria	p__Spirochaetes	13200	8218	11526	16464	17870	12664	10448	11298	13122	7266	16308	21554	8382	7056	11478	6290	8588	20502	45332	8100	10392	13394	23108	14200	9742	17954	8024	16010	11400	14482	5250	17328	20142	8154	12446	14058	15346	9486	15306	11136	11220	12976	567220
d__Bacteria	k__unclassified_d__Bacteria	p__Synergistetes	6308	2678	3304	5082	8732	3504	3650	3946	3808	2150	4998	7570	2774	2992	3566	2284	2622	9504	16812	3000	4552	4098	9542	5896	2486	9114	2354	5400	4196	3900	1958	6762	11096	2772	3144	5154	3822	2364	5510	5648	3938	3406	206396
d__Bacteria	k__unclassified_d__Bacteria	p__Tenericutes	172	76	90	102	236	74	128	110	144	64	102	214	94	92	72	88	74	284	1238	68	120	124	310	110	142	174	470	100	40	130	66	72	230	100	112	130	156	52	110	142	100	66	6578
d__Bacteria	k__unclassified_d__Bacteria	p__Thermodesulfobacteria	4474	2198	3626	5720	6472	3666	2676	4272	4246	2052	5656	4014	2732	2106	3552	1712	2598	6476	10578	2462	4322	3416	7308	3758	2390	6250	1154	5602	3282	5560	1510	6850	7290	2538	4066	4426	5556	2652	2650	3826	2948	3434	172076
d__Bacteria	k__unclassified_d__Bacteria	p__Thermotogae	5142	1880	2402	3340	6136	2862	2246	3136	2334	1624	3606	5160	2044	2170	3170	2050	1860	7516	12680	2256	2928	3186	7154	3950	1960	5530	3224	4014	3018	3048	1240	4122	8834	2120	2332	3522	2944	1788	4186	3798	2618	2280	151410
d__Bacteria	k__unclassified_d__Bacteria	p__Verrucomicrobia	81646	112032	493998	118580	109782	209720	263670	79922	150326	106672	472324	79588	101540	42532	170882	32140	264776	129072	414870	94060	70028	371672	267070	87846	181708	163930	17436	732172	178836	397500	76112	579574	92160	50766	127808	508776	200634	168594	206828	68038	168972	159574	8404166
d__Bacteria	k__unclassified_d__Bacteria	p__candidate_division_CPR1	242	48	80	220	170	122	150	146	114	66	182	338	134	64	166	64	100	248	1322	68	90	194	356	124	202	164	2	178	188	228	86	170	476	106	112	102	160	50	268	142	118	70	7630
d__Bacteria	k__unclassified_d__Bacteria	p__candidate_division_CPR2	502	154	326	360	628	260	452	282	456	262	306	1246	176	188	414	174	192	1062	2996	214	462	392	1450	356	284	1118	44	404	358	342	114	436	1086	236	210	294	222	138	332	454	550	282	20214
d__Bacteria	k__unclassified_d__Bacteria	p__candidate_division_CPR3	132	16	54	102	232	172	66	60	34	70	76	306	68	28	180	24	60	112	228	186	114	96	210	28	18	78	46	136	70	58	4	450	280	36	10	100	40	92	112	64	226	82	4556
d__Bacteria	k__unclassified_d__Bacteria	p__candidate_division_Hyd24-12	772	154	180	520	846	384	182	358	328	142	430	1378	288	216	296	202	154	1520	1624	246	362	282	1104	614	138	620	210	360	536	416	108	376	802	242	526	310	252	234	628	348	374	352	19414
d__Bacteria	k__unclassified_d__Bacteria	p__candidate_division_KD3-62	2120	478	476	844	2834	764	688	1104	578	522	1146	1670	718	942	940	746	560	3210	17168	554	982	636	3504	1548	302	3200	1058	1140	890	478	404	1836	4426	712	750	1102	518	562	1494	1410	924	582	66520
d__Bacteria	k__unclassified_d__Bacteria	p__candidate_division_NC10	29438	18944	34440	67722	46364	39790	19962	26518	27534	13996	55878	25476	23412	13874	38180	12438	23350	34022	74532	21066	30112	46600	33138	31422	18192	39942	2192	46202	25724	71690	8016	41858	48162	17890	43900	37788	71954	28082	14396	38082	26138	38092	1406508
d__Bacteria	k__unclassified_d__Bacteria	p__candidate_division_WOR-3	1648	490	800	1728	2466	950	842	1198	1516	708	1874	3360	744	648	990	546	618	3584	6718	814	1116	778	5340	1306	1018	2314	1310	1642	1386	1616	318	3012	2792	728	1128	1350	1570	770	1320	940	912	856	65764
d__Bacteria	k__unclassified_d__Bacteria	p__candidate_division_WWE3	546	186	264	330	800	390	254	432	518	324	448	752	208	220	362	338	228	988	2676	422	586	344	1234	892	274	1014	112	602	532	184	126	444	1444	268	162	490	234	200	534	606	476	238	21682
d__Bacteria	k__unclassified_d__Bacteria	p__candidate_division_Zixibacteria	17036	6698	14914	16438	22520	14730	10272	12756	12540	7004	15670	19940	8614	7938	15152	5080	9520	36540	32320	8686	12632	17264	28150	13358	9156	21684	3032	19930	12500	11424	4896	22316	25834	7596	22450	16676	13216	11914	8456	12920	13512	11764	615048
d__Bacteria	k__unclassified_d__Bacteria	p__unclassified_d__Bacteria	302842	164598	295352	322228	358982	275976	251424	261250	306826	167740	398020	266084	195582	178360	256720	156918	228006	347970	3932438	183744	242236	306888	546604	295944	188816	363396	56502	466502	297968	294736	127880	466910	529270	177708	262960	385458	266924	198654	241534	242542	278892	268320	15357704
d__Eukaryota	k__Fungi	p__Ascomycota	4574	3558	4708	4672	6112	3950	4622	3828	5926	3542	4454	5686	3242	8548	3496	4090	3958	6746	17220	3336	3814	4068	8716	5974	16248	7036	3050	4650	5310	4188	6250	16784	7674	2948	3306	4230	3122	3426	6026	4654	3160	5786	236688
d__Eukaryota	k__Fungi	p__Basidiomycota	1336	1834	4392	1536	1942	1082	1372	1218	1646	978	1998	2514	1174	3712	1014	642	1388	1654	5846	746	1296	1154	2604	1646	4804	3092	702	1884	1172	1646	1674	2158	2540	830	888	1640	1182	830	6128	1140	1370	2718	81122
d__Eukaryota	k__Fungi	p__Blastocladiomycota	86	24	76	32	36	50	50	102	64	32	56	42	72	64	46	20	24	62	86	28	46	54	90	56	58	88	38	124	48	24	8	150	76	38	52	94	42	52	12	36	38	28	2304
d__Eukaryota	k__Fungi	p__Chytridiomycota	206	308	278	324	322	420	280	338	442	260	374	796	200	292	304	200	316	508	928	160	258	370	444	276	436	500	196	476	250	274	140	522	414	144	436	536	286	402	436	354	344	404	15154
d__Eukaryota	k__Fungi	p__Cryptomycota	6	0	2	0	0	0	0	0	16	0	0	0	0	4	0	0	0	28	20	0	0	0	12	0	0	44	0	4	0	0	0	0	2	0	0	0	0	0	0	0	0	0	138
d__Eukaryota	k__Fungi	p__Entomophthoromycota	62	16	14	2	50	16	10	26	4	32	30	2	26	16	14	16	24	34	356	16	14	12	58	24	18	332	0	26	56	12	34	12	34	8	4	12	50	4	34	24	26	12	1572
d__Eukaryota	k__Fungi	p__Glomeromycota	302	132	690	104	13942	104	1004	836	150	22	230	56	56	66	104	76	74	170	108	252	224	368	128	86	814	2444	20	146	108	58	156	522	512	108	1424	472	44	92	102	136	460	40	26942
d__Eukaryota	k__Fungi	p__Microsporidia	4	0	22	0	20	18	0	8	0	16	18	2	10	0	10	4	4	18	174	68	116	6	20	4	4	114	16	20	20	8	0	12	2	6	0	16	18	0	8	26	34	14	860
d__Eukaryota	k__Fungi	p__Neocallimastigomycota	0	0	0	0	0	0	0	2	0	0	0	0	0	0	0	0	0	0	0	0	0	0	0	0	0	0	0	0	0	0	0	0	0	0	0	0	10	0	12	0	0	0	24
d__Eukaryota	k__Fungi	p__unclassified_k__Fungi	340	298	466	480	648	366	450	404	556	216	610	312	330	276	302	234	302	492	1410	234	454	362	526	464	722	1404	58	658	436	296	190	924	594	204	334	666	406	224	356	600	472	298	19374
d__Viruses	k__unclassified_d__Viruses	p__unclassified_d__Viruses	3536	1412	1930	1974	4380	2638	3220	1644	4872	10070	3200	11436	1248	2208	1278	1236	1510	4588	36148	1274	2052	1936	5738	1942	1956	6180	49476	4174	1636	5282	1798	7024	3774	10632	1618	3452	2166	1104	7864	1874	1442	9622	232544

## Sheet: Table S8
Table S8 KEGG pathways significantly enriched in the 6 geographical regions using the linear discriminant analysis (LDA) effect size (LEfSe) method (LDA>2.5, p value <0.05)
KEGG annotation			RPKM-normalized read counts						LEfSe results(LDA>2.5, p value <0.05)
Class		KEGG pathway	HC	KS	AS	QT	LP	FG	Enriced group	LDA	p value
Metabolism	Global and overview maps	2-Oxocarboxylic acid metabolism	250411	128205	129335	132510	272903	161573	LP	2.8292	0.0497053
Metabolism	Amino acid metabolism	Arginine biosynthesis	150982	71223	75634	79217.6	80617	101859	LP	2.63657	0.0206894
Metabolism	Energy metabolism	Nitrogen metabolism	134050	71580.3	75699.3	78771.1	65203.8	98923	LP	2.57072	0.0203222
Metabolism	Carbohydrate metabolism	Pentose and glucuronate interconversions	70078	26303.3	32042	33587.3	77133.2	44625.7	LP	2.65312	0.00396105
Environmental Information Processing	Membrane transport	ABC transporters	574239	345737	337817	314858	263544	445613	KS	3.41888	0.0184218
Metabolism	Xenobiotics biodegradation and metabolism	Aminobenzoate degradation	57401.8	44623.3	42997.7	36024.2	72846.4	51823.3	KS	2.87651	4.98182e-05
Metabolism	Amino acid metabolism	Arginine and proline metabolism	165574	98527	96094.3	91505.1	99665.6	132211	KS	2.81336	0.00315901
Metabolism	Xenobiotics biodegradation and metabolism	Benzoate degradation	99269.3	71406.3	73293.3	63573.6	310106	87323	KS	2.98944	2.59052e-05
Metabolism	Metabolism of other amino acids	beta-Alanine metabolism	82732.7	55955	57363.3	54153.8	53421.4	71092.3	KS	2.74512	3.19952e-05
Metabolism	Carbohydrate metabolism	Butanoate metabolism	217897	140732	145308	137141	107129	179969	KS	3.09875	2.99802e-05
Metabolism	Carbohydrate metabolism	C5-Branched dibasic acid metabolism	82346.9	51438	49702	48721.1	37785.6	60629	KS	2.52793	0.00032302
Metabolism	Xenobiotics biodegradation and metabolism	Caprolactam degradation	21052.7	19710.3	19182.3	14793.3	126560	20986.7	KS	2.61391	4.35066e-05
Metabolism	Energy metabolism	Carbon fixation pathways in prokaryotes	343113	206366	212283	205225	127102	276745	KS	3.07972	0.000535259
Human Diseases	Drug resistance: antimicrobial	Cationic antimicrobial peptide (CAMP) resistance	32819.8	26050	20275.3	21708.4	16073.8	24873	KS	2.6788	0.00340033
Human Diseases	Cancer: overview	Chemical carcinogenesis	17600	15454.7	13756	12309.3	23379.2	15988	KS	2.57673	0.0011681
Metabolism	Xenobiotics biodegradation and metabolism	Chloroalkane and chloroalkene degradation	50878.7	34552.7	33880.7	31157.6	59872.6	43179.3	KS	2.63224	0.000273407
Metabolism	Xenobiotics biodegradation and metabolism	Drug metabolism - cytochrome P450	27505.6	23021.7	22384	20632.7	60207.2	28717.3	KS	2.70059	0.000850075
Metabolism	Metabolism of other amino acids	Glutathione metabolism	109674	63545.3	61407.3	58491.3	58779.6	79100.3	KS	2.72909	0.00441181
Organismal Systems	Aging	Longevity regulating pathway - multiple species	53621.6	40760.7	37246.7	33903.6	51457.8	48322.7	KS	2.77417	0.00215792
Cellular Processes	Cell growth and death	Meiosis - yeast	19577.6	19821.7	16925.3	14760.2	17737.6	23498.3	KS	2.66693	0.00840069
Metabolism	Xenobiotics biodegradation and metabolism	Metabolism of xenobiotics by cytochrome P450	22099.3	19450.7	18632.3	16598.7	105288	22850	KS	2.66338	0.000681178
Metabolism	Xenobiotics biodegradation and metabolism	Nitrotoluene degradation	40848	48209	46655	35438.2	70170.8	55905.7	KS	3.09823	3.99985e-05
Metabolism	Xenobiotics biodegradation and metabolism	Polycyclic aromatic hydrocarbon degradation	4792.89	9781	8074.67	5720.22	12803	9713	KS	2.54147	4.38425e-05
Cellular Processes	Cellular community - prokaryotes	Quorum sensing	496473	322767	320374	282867	210314	404683	KS	3.51984	0.00508255
Metabolism	Lipid metabolism	Steroid hormone biosynthesis	3129.33	18945.7	17123	14703.3	26133.4	25354	KS	2.92458	0.000243566
Metabolism	Energy metabolism	Sulfur metabolism	91843.3	63091.3	62938.3	59202.4	48124.4	80928	KS	2.92094	4.69557e-05
Metabolism	Metabolism of other amino acids	Taurine and hypotaurine metabolism	59189.1	37818.3	37997.3	34778.4	51790	50827.3	KS	2.6136	2.59169e-05
Metabolism	Amino acid metabolism	Tryptophan metabolism	143973	93637	94406.7	87004.2	69713	117343	KS	2.95173	2.49909e-05
Human Diseases	Infectious disease: bacterial	Tuberculosis	57088.7	35980.7	35394.3	33663.8	125263	42017.7	KS	2.50038	9.25891e-05
Environmental Information Processing	Signal transduction	Two-component system	329294	218887	214141	211218	134700	261639	KS	3.41779	0.000397811
Metabolism	Amino acid metabolism	Valine, leucine and isoleucine biosynthesis	136981	78908.3	78464.7	78442.9	76415.8	97128	KS	2.54406	0.000732568
Metabolism	Carbohydrate metabolism	Amino sugar and nucleotide sugar metabolism	271368	107507	114579	119265	161868	166755	HC	3.15087	5.03597e-05
Genetic Information Processing	Translation	Aminoacyl-tRNA biosynthesis	345675	147310	151506	160080	113627	214148	HC	3.15677	8.84373e-05
Environmental Information Processing	Membrane transport	Bacterial secretion system	125707	60645.7	60214.7	61794	63627.4	75718.3	HC	2.62631	0.00141056
Genetic Information Processing	Replication and repair	Base excision repair	118224	45263.7	48441.3	51817.6	68180.6	75172.3	HC	2.89625	2.13387e-05
Human Diseases	Drug resistance: antimicrobial	beta-Lactam resistance	100592	45700.7	40601	44638.7	46777.2	56891.7	HC	2.68358	0.00959959
Metabolism	Global and overview maps	Biosynthesis of amino acids	924551	431807	448637	458333	350368	600391	HC	3.39987	0.000167498
Genetic Information Processing	Replication and repair	DNA replication	171336	62366.3	65838	72268	68839.8	96792.7	HC	3.06045	2.48177e-05
Metabolism	Metabolism of cofactors and vitamins	Folate biosynthesis	94405.3	34936.3	34481.7	38092.4	57584.8	53662.3	HC	2.87106	4.45727e-06
Metabolism	Carbohydrate metabolism	Fructose and mannose metabolism	126894	49927	54908.3	56685.6	65234.6	84472	HC	2.839	3.67518e-05
Metabolism	Carbohydrate metabolism	Galactose metabolism	120264	40639.7	47370.7	50337.1	62934	70459.3	HC	2.93866	0.000260962
Metabolism	Lipid metabolism	Glycerophospholipid metabolism	100177	43816	44507.3	43880	113224	64895.3	HC	2.62602	0.00141424
Metabolism	Amino acid metabolism	Glycine, serine and threonine metabolism	292339	135543	142943	147810	180821	200919	HC	2.93882	0.000156769
Metabolism	Amino acid metabolism	Histidine metabolism	119709	50091.7	53813.7	56058.4	82898	77982	HC	2.78079	5.96486e-05
Genetic Information Processing	Replication and repair	Homologous recombination	198552	74011.3	80709	85647.3	70783	114608	HC	3.10364	0.000116647
Metabolism	Amino acid metabolism	Lysine biosynthesis	123212	48179.3	49479.7	52736.9	40452.2	71425.7	HC	2.85184	2.97478e-05
Genetic Information Processing	Replication and repair	Mismatch repair	181358	69231.3	73270.7	77840	90566.8	103021	HC	2.99328	3.34188e-05
Genetic Information Processing	Replication and repair	Nucleotide excision repair	178305	77937	83280.3	87055.8	83318.6	112107	HC	2.84431	0.00516271
Metabolism	Metabolism of cofactors and vitamins	One carbon pool by folate	113952	48469.3	50537.7	54937.1	140205	73021.3	HC	2.72053	5.49963e-05
Metabolism	Energy metabolism	Oxidative phosphorylation	388126	183027	188421	194482	128996	259544	HC	3.0789	0.00166617
Metabolism	Glycan biosynthesis and metabolism	Peptidoglycan biosynthesis	181375	68370	69051.7	75694.2	80605.2	106640	HC	3.04961	0.000106679
Metabolism	Amino acid metabolism	Phenylalanine metabolism	122608	69606.7	73805	68792	73997	96218	HC	2.94873	1.23442e-05
Metabolism	Metabolism of terpenoids and polyketides	Polyketide sugar unit biosynthesis	46195.3	12106.3	13509.7	15021.3	53931	21032.3	HC	2.73393	2.48437e-05
Metabolism	Metabolism of cofactors and vitamins	Porphyrin and chlorophyll metabolism	194269	63903.7	66521.3	69259.8	126243	99252	HC	3.17918	9.54935e-06
Genetic Information Processing	Folding, sorting and degradation	Protein export	118326	49647	51332.3	54562	35483.8	69403	HC	2.80813	4.86798e-05
Genetic Information Processing	Folding, sorting and degradation	Protein processing in endoplasmic reticulum	21570.4	5528.33	5537	6028	173468	9398.33	HC	2.50612	3.13553e-05
Metabolism	Nucleotide metabolism	Purine metabolism	558594	267198	274961	289917	293989	374937	HC	3.08691	0.00123382
Metabolism	Nucleotide metabolism	Pyrimidine metabolism	428090	199361	205641	220248	283279	280410	HC	3.07881	0.00070037
Genetic Information Processing	Translation	Ribosome	176672	80028.3	81612	92256.7	93506.4	111733	HC	3.11925	0.000209691
Metabolism	Carbohydrate metabolism	Starch and sucrose metabolism	246503	101103	120175	110902	75609	167727	HC	3.04157	0.00072192
Metabolism	Biosynthesis of other secondary metabolites	Streptomycin biosynthesis	81541.6	28780.7	31847.3	34526.9	34261	47602.7	HC	2.78789	3.30906e-05
Genetic Information Processing	Folding, sorting and degradation	Sulfur relay system	59302	22112	23111.3	24827.6	35536.4	36033	HC	2.70966	5.03369e-06
Metabolism	Metabolism of terpenoids and polyketides	Terpenoid backbone biosynthesis	111354	48049.3	50788.7	52183.8	46899.2	69988.3	HC	2.68851	8.93193e-05
Metabolism	Metabolism of cofactors and vitamins	Thiamine metabolism	75272.9	28304.7	27805.3	29583.3	66814.4	42544.3	HC	2.75412	1.34872e-05
Metabolism	Metabolism of cofactors and vitamins	Ubiquinone and other terpenoid-quinone biosynthesis	72512	29341	30107.7	30901.8	65153.4	46006	HC	2.59488	7.01746e-06
Metabolism	Carbohydrate metabolism	Glycolysis / Gluconeogenesis	310096	157172	170208	169144	125606	234053	FG	2.78685	0.0159248
Metabolism	Energy metabolism	Methane metabolism	291680	168484	176568	162928	141280	236013	FG	2.95069	0.000234881
Metabolism	Carbohydrate metabolism	Pentose phosphate pathway	181022	99436	104479	100096	97360.4	143167	FG	2.70746	0.0327484
Metabolism	Lipid metabolism	Sphingolipid metabolism	16528.2	23141.3	23140	20402.2	78623.4	33474.3	FG	2.93202	0.000285471
Metabolism	Global and overview maps	Degradation of aromatic compounds	53246.9	56164.7	58040	45204	35930.4	69134	AS	3.14359	6.05264e-05
Metabolism	Lipid metabolism	Fatty acid degradation	145326	91205.3	94786.3	86448.4	72177.8	114215	AS	2.93033	3.86765e-05
Metabolism	Amino acid metabolism	Phenylalanine, tyrosine and tryptophan biosynthesis	142632	54799.7	56671.7	60365.3	38681.4	83205.7	AS	2.63403	0.000975596
Metabolism	Carbohydrate metabolism	Propanoate metabolism	247270	139342	146966	140896	112099	187248	AS	2.78176	0.0101748
Metabolism	Metabolism of other amino acids	Selenocompound metabolism	127546	72937	76324	71546.2	50266.8	101496	AS	2.5414	0.000139056
Metabolism	Xenobiotics biodegradation and metabolism	Styrene degradation	37849.3	26537.7	28626.7	24897.3	47918.8	36462.3	AS	2.62517	0.000125972
Metabolism	Amino acid metabolism	Tyrosine metabolism	80667.8	51813	55132.7	52304	47443.2	70256	AS	2.77995	5.26503e-05
			1.21693e+07	6.27337e+06	6.43712e+06	6.36538e+06	7.28871e+06	8625075

## Sheet: Table S9
Taxon	S_001	S_005	S_009	S_015	S_018	S_022	S_025	S_031	S_038	S_042	S_045	S_054	S_057	S_062	S_065	S_068	S_071	S_074	S_077	S_081	S_085	S_109	S_113	S_119	S_124	S_133	S_139	S_145	S_151	S_155	S_160	S_164	HX_007	HX_020	HX_028	HX_036	HX_W013	HX_W024	HX_W034	HX_W057	HX_W065
GH	18787.1	19899.9	20199.5	20039.8	21451.3	24168.5	20410.9	29872.1	22645.4	21968.4	21264.3	21038.2	22412.3	21256.6	21225.6	24646.1	21464.1	21481.8	27328.1	22095.5	22792.8	26868.5	28065.5	24890.1	23799.9	19452.3	18626.3	19642.9	20236.2	21067	28072.5	22828.3	23581	24098.8	22321.2	23118	25005.7	20940.5	20145.9	19826.8	22455.3
GT	21900.6	21910	23552	24299.2	22805.9	21673.6	22342.1	20952	20101.2	20704.6	20975.4	24305.2	20557.5	25573.7	21353.4	24562.7	22224.6	22413.2	21362.1	20955	22227.1	19213.1	21346.9	19914.3	21108.1	20115.6	21939	21513.4	20964.3	21574.5	22634.6	21822.7	23056.2	23568.3	22949.8	22282.2	23255.5	23252	20035	27315.8	19430.9
CE	12682.2	13006.5	12576.5	13162.6	12573	11839.5	12475.5	12006.4	11581.4	11361.2	11798.2	12195.6	11061.5	12229.7	11810.1	11561	11867.6	11466.2	12370.3	10414.7	11456.7	11068.7	10962.5	11191.3	9877.22	11817.2	10355.6	11302	11238.4	10887.6	11651.9	10875	10608.3	10148.6	9543.39	10155.8	10612.9	9889.57	10096.6	11088.1	10448.3
AA	9268.28	8735.79	8495.63	8493.55	9502.56	10137.2	10025.6	10163.9	10139.8	9198.96	8645.43	8386.02	9741.32	8312.36	9137.1	9590.89	9091.43	9291.79	8474.37	9607.58	9544.01	9618.03	9725.47	9531.02	10254.4	9558.75	8642.68	8797.39	9616.53	8760.61	9881.35	8983.42	8806.16	7895.95	7762.21	7476.3	7989.73	6427.23	6841.17	4414.81	7176.84
CBM	1599.95	1864.72	1905.43	2132.27	1787.86	2080.78	2184.38	2644.24	1725.44	1629.52	1829.63	1734.62	2429.37	1746.14	1931.53	2294.45	1923.19	1971.82	2600.13	2123.91	1947.83	2625.94	2620.15	3014.48	2674.26	1971.37	1477.22	1537.32	1797.54	2031.22	2643.13	2451.42	2792.47	2584.44	2626.14	2533.29	2783.59	1948.2	2471.82	2124.38	2330.98
PL	2023.35	1441.46	1725.94	2265	1514.1	1739.28	2488.17	1551.49	1293.57	1198.21	1211.35	1844.83	2045.9	1885.78	1938.36	2084.03	2007.26	1992.43	2081.11	1714.63	1965	1675.84	2295.76	2136.68	2066.89	1198.39	1426.56	1464.55	1430.89	1233.18	2286.04	2078.53	2312.18	2465.67	2173.63	2103.68	2559.84	1674.6	1676.87	1257.2	1785.72
Total	66261.5	66858.4	68455	70392.4	69634.7	71638.9	69926.6	77190.3	67486.7	66060.9	65724.2	69504.4	68247.9	71004.3	67396.1	74739.2	68578.2	68617.3	74216.2	66911.3	69933.4	71070.1	75016.3	70677.9	69780.8	64113.7	62467.3	64257.5	65283.8	65554.1	77169.5	69039.4	71156.3	70761.8	67376.4	67669.3	72207.3	64132.1	61267.4	66027	63628

## Sheet: Table S10
		HC	HC	HC	HC	HC	HC	HC	HC	HC	KS	KS	KS	KS	KS	KS	AS	AS	AS	AS	AS	AS	QT	QT	QT	QT	QT	QT	QT	QT	QT	LP	LP	LP	LP	LP	FG	FG	FG	FG	FG	FG
Pathways	Gene families	HX_007	HX_020	HX_028	HX_036	HX_W013	HX_W024	HX_W034	HX_W057	HX_W065	S_001	S_005	S_009	S_015	S_018	S_022	S_025	S_031	S_038	S_042	S_045	S_054	S_057	S_062	S_065	S_068	S_071	S_074	S_077	S_081	S_085	S_109	S_113	S_119	S_124	S_133	S_139	S_145	S_151	S_155	S_160	S_164
Organic degradation and synthesis	ansB	118.133	85.9635	87.7554	109.889	127.268	82.7626	215.413	73.3992	289.95	196.777	158.483	150.932	184.914	132.495	132.916	169.845	80.1876	119.986	101.204	103.529	129.687	154.5+X3:AF576020400382	114.864	104.445	135.497	101.777	114.941	91.2103	95.4786	90.6748	118.961	90.454	140.076	134.938	145.375	88.78+AL3:AQ5582587552988	113.48	123.3	95.1766	107.993	135.69
Organic degradation and synthesis	asnB	1794.62	1867.81	1819.72	1647.46	1884.17	1566.57	1451.28	954.113	1593.68	1769.48	1632.27	1707.18	1862.79	1923.98	2069.14	1805.02	2062.08	1748.81	1533.39	1181.98	1829.16	1859.94	1627.65	1678.92	2149.04	1868.89	1885.65	1849.22	1835.8	1882.66	1613.36	1954.72	1935.81	1911.03	1617.24	1431.5	1407.92	1465.97	1450.64	2050.95	1880.12
Organic degradation and synthesis	gdh_K00260	43.6571	30.9889	31.7089	15.8737	37.5615	14.6645	60.4704	1.79196	19.5687	13.9236	10.2076	15.9356	17.606	17.6387	21.3997	19.9482	10.379	18.068	18.4576	20.7873	12.9716	17.7564	15.9191	13.3003	17.3934	33.4088	31.0142	9.91122	16.3513	23.767	15.9965	16.9312	36.9114	11.3985	8.3941	15.8155	15.7935	13.1669	10.6938	14.3223	22.5358
Organic degradation and synthesis	gdh_K00261	1110.12	979.203	980.506	1120.49	1009.85	845.027	1021.24	486.877	1203.98	548.722	394.869	457.204	497.476	642.724	756.854	640.787	639.51	697.574	569.013	406.946	581.805	756.355	590.873	488.876	751.775	667.444	813.438	680.36	731.733	828.35	532.953	692.199	659.049	888.708	409.194	556.743	583.065	593.199	485.739	723.022	866.755
Organic degradation and synthesis	gdh_K00262	396.2	447.531	449.209	580.334	440.231	631.472	615.234	591.985	660.65	294.785	268.06	322.351	334.426	321.463	358.183	301.89	451.651	269.041	282.784	254.855	382.791	360.047	351.963	355.563	437.466	373.546	379.631	432.977	431.539	445.371	510.434	406.242	347.12	383.28	302.999	411.774	376.101	350.049	487.657	462.091	457.787
Organic degradation and synthesis	gdh_K15371	1447.35	1269.21	1370.37	1380.7	1389.99	1245.25	1326.89	866.345	1142.9	1219.74	1340.76	1517.81	1594.83	1624.46	1851.3	1588.24	1992.04	1827.81	1400.27	1226.07	1335.47	1986.05	1306.59	1605.03	1855.72	1496.72	1645.42	1947.83	1787	1739.32	2436.26	2218.07	2131.75	2063.07	1341.35	1064.2	1307.52	1404.59	1138.98	1747.01	1838.76
Organic degradation and synthesis	glnA	3888.57	3607.38	3699.27	3127.23	3753.42	2807.8	2507.42	1743.8	2806.63	3841.76	3516.95	3700.81	3960.29	4562.58	5268.13	4245.94	5269.54	5128.82	4229.01	3094.37	3863.71	4927.21	3502.28	4400.82	4378.72	4357.83	4623.77	4461.49	4563.9	4656.21	4784.73	4675.09	4868.47	4866.33	3683.69	3609.4	3903.39	3986.01	3410.54	4474.55	4114.37
Organic degradation and synthesis	glsA	943.974	915.715	853.72	833.178	738.855	827.122	676.66	655.355	581.375	1136.36	1177.86	1192.11	1169.61	1058.77	1082.47	1193.28	912.204	1083.5	1115.79	824.068	995.961	1010	936.111	1015.55	895.681	1003.63	1087.06	973.252	1095.62	1124.85	976.006	891.933	945.863	1013.89	1000.09	1187.28	1221.73	1228.8	973.952	987.806	1040.57
Organic degradation and synthesis	gs_K00264	29.606	22.448	57.9731	37.7461	33.9501	42.5137	16.5621	23.6054	24.482	15.8011	21.3948	21.8905	18.3075	36.6259	51.172	33.457	35.1177	30.2704	24.0431	26.7203	25.4578	40.7248	28.8991	24.7501	40.7069	27.3755	23.2344	27.0354	35.2899	34.82	26.7925	28.9459	34.2911	39.669	17.8	23.2027	19.2419	24.7371	62.7272	60.0619	23.5484
Organic degradation and synthesis	gs_K00265	1534.33	1386.54	1374.28	1409.59	1741.17	1336.92	1343.89	642.448	1914.63	1444.62	1559.44	1836.86	1953.08	2228.19	2389.83	1609.97	2888.61	2340.01	1863.81	1386.25	1751.53	2153.64	1800.16	1967.76	2044.64	1838.26	1941.87	2397.85	1818.85	2170.23	2590.97	2397.72	2595.3	1823.94	1581.43	1245.99	1366.15	1378.75	1109.81	1765.55	1750.47
Organic degradation and synthesis	gs_K00266	2073.7	1864.25	1838.65	1889.98	2063.52	1567.84	1478.62	1038.75	1571.61	2443.45	2208.44	2407.27	2842.33	2735.96	2816.58	2496.93	2738.84	2588.52	2330.65	2048.44	2604.57	2607.8	2530.6	2479.74	2284.55	2668.77	2756.42	2481.35	2215.27	2639.75	2360.05	2537.86	2724.01	2332.84	2154.11	2142.22	2131.86	2031.42	1688.51	2277.89	2334.51
Organic degradation and synthesis	gs_K00284	560.755	500.107	403.828	464.177	565.782	425.685	270.497	667.622	322.999	633.201	294.605	398.351	632.664	427.781	505.332	595.907	237.54	408.531	297.087	187.899	497.054	468.679	334.121	410.203	374.52	516.117	568.226	382.802	443.265	417.944	287.729	357.278	462.031	422.14	221.394	244.313	301.674	398.317	337.109	556.689	352.594
Organic degradation and synthesis	nao	6.92068	3.93069	6.57975	6.67908	5.05016	1.18037	15.1415	6.99414	22.9302	5.75044	8.27854	6.04779	3.41389	10.7344	21.9571	3.36157	17.5595	23.9533	26.7347	24.1596	13.5994	12.5897	14.7537	18.2033	17.9689	14.0347	16.2327	15.8672	13.3943	22.966	32.0818	14.2378	10.6462	8.08352	13.0746	15.2898	8.1767	12.5839	12.1199	17.3639	8.49165
Organic degradation and synthesis	nmo	1885.46	1824.31	1679.16	1818.66	1996.8	1744.36	1675.18	1391.7	1856.57	1875.64	1957.37	1984.31	2098.18	2384.84	2260.94	1993.18	2433.77	2292.51	2072.19	1720.55	2012.94	2294.11	2140	1938.87	2049.34	2058.26	2071.36	2333.17	2044.16	2210.92	2329.26	2235.85	2401.26	1900.52	1809.64	1609	1789.67	1714.37	1489.03	1881	2024.34
Organic degradation and synthesis	ureA	37.5159	38.5871	38.506	34.8532	41.2923	29.6504	27.5096	62.612	51.5429	65.6647	70.8388	52.0205	82.5151	73.9354	51.0842	57.6071	71.3625	58.0417	59.0877	46.2884	83.172	82.0254	72.9635	71.7024	53.2221	73.606	75.1932	61.8307	65.1024	74.4222	100.746	90.3698	90.9463	69.8391	68.9641	59.0247	57.5196	68.9846	45.7312	58.0667	62.616
Organic degradation and synthesis	ureB	36.646	42.4457	33.0139	26.9079	30.3211	21.347	31.1401	64.9569	44.4254	86.0839	78.2953	51.8424	102.175	74.9804	64.242	76.5488	67.9262	62.9154	54.17	51.7963	60.8272	59.2933	67.8516	67.0132	49.9334	62.0013	52.1217	73.8692	44.6446	52.5946	75.4495	66.0586	78.1911	67.6615	75.1382	35.5484	42.3106	59.0292	31.2006	65.2483	38.3415
Organic degradation and synthesis	ureC	292.781	261.072	235.158	226.084	285.471	187.274	199.886	194.882	252.446	704.008	731.303	661.546	897.907	823.783	631.761	573.808	722.627	663.243	624.991	501.153	652.967	587.122	700.843	644.88	527.893	621.186	608.21	696.771	447.485	595.036	687.716	615.181	699.533	460.633	586.135	360.02	457.875	441.012	378.859	529.002	452.783
Nitrogen fixation	nifD	2.47422	6.18131	2.27733	1.68893	2.69362	2.37593	0.501117	69.8846	0.534778	4.01289	2.06168	0.219114	1.37551	0	0.132989	1.68772	1.71229	0	0	0.46592	2.7469	3.22178	2.23836	2.44061	0.449037	7.27581	6.49129	37.4274	0.685843	1.84087	2.08472	6.26692	0.470064	0	0.661592	2.85443	0.583979	0.140464	0	0.701546	1.52194
Nitrogen fixation	nifH	25.4324	64.3952	20.5199	31.6389	58.9396	158.986	154.094	42.3809	73.1814	7.67308	13.5442	2.83207	3.09165	5.38256	10.6178	9.86891	8.62077	7.32822	3.09506	4.50939	4.38282	14.2799	4.01322	4.9859	9.38566	7.29969	14.9935	22.7451	22.14	9.70085	15.3383	28.888	8.21732	18.525	3.56334	0.716514	4.64911	4.19154	8.78156	18.7079	10.8187
Nitrogen fixation	nifK	10.7006	9.02461	3.95658	10.3392	10.5977	21.459	12.896	21.663	23.0832	5.62289	8.12524	2.22716	7.54667	8.07246	1.19889	1.4909	12.3778	1.33091	1.33334	5.80552	3.34646	0.900286	2.86765	6.83292	3.09779	6.41803	12.3165	16.627	3.77634	7.36771	4.08914	5.00916	2.20547	3.57841	4.10959	2.6853	3.10844	6.5021	1.16669	3.75982	4.71479
Nitrogen fixation	nifW	0.17698	2.63954	0.363601	1.25227	2.33533	2.88675	0.161854	7.50808	0.461067	0	0	0	0	0	0	0	0	0	0	0	0	0	0	0	0	0	0	5.07978	0.180613	0	1.14805	0.325905	0	0.353589	0	0	0	0	0	0	1.22295
Nitrification	amoA_A	3.7716	4.24054	5.43137	0	3.70717	0.196387	0	0	2.24384	0	0	1.53657	0	0	0.776935	0	0	0	0	0	0	1.08634	0	0.850806	0.935023	0.226466	0	2.15241	1.93611	0	3.82329	2.99945	0.230695	2.07702	0.1683	0	0	0	0	2.33895	2.0193
Nitrification	amoA_B	0.336084	0	0	0	0	0	0.893054	0	0.638632	0.297874	2.80294	3.57308	0	0.38565	0.876937	0	0	0.548246	2.92556	0	3.22086	0	1.04657	2.03674	0	2.46837	2.72825	0	1.66584	2.6744	3.06456	0.290588	4.34846	0	0.667051	0.582327	0.852266	0	0.380114	0	0.944044
Nitrification	amoB_A	11.0338	9.4836	7.00009	3.34704	15.4044	3.11095	0.387294	2.28123	1.98225	12.4922	0	0.209653	0	0.78949	7.79232	4.90595	2.19061	3.87256	0	0	0	14.8753	0	4.24726	4.08633	15.0879	10.8762	10.6932	11.8516	3.43837	7.44276	11.3264	14.1894	16.074	6.83064	11.734	3.25423	11.0012	0.138509	13.7157	9.55724
Nitrification	amoB_B	0.831721	0.229848	0.927085	0	0.179842	0	0.855319	0	0.389032	4.18631	0	6.38752	4.50761	0.789754	1.59614	0	0.194669	0	4.07871	0.965558	4.10983	0	1.5105	7.20858	0	9.08081	9.7223	0.557343	1.10348	9.51852	1.88182	0	0	0	1.25715	0	3.04043	0.798936	1.0789	3.02734	0.795608
Nitrification	amoC_A	0.61902	0.250516	0	0.287547	0.196014	0	0	0	0.111884	4.19795	0	0	0	0.259491	2.1971	3.3074	0	0.260098	0	0	0	5.76012	0.488071	2.70675	0.380544	4.80318	2.67156	4.73864	4.13688	1.50386	0.401209	1.89581	3.42501	0.578489	3.56952	4.25601	3.26901	9.43529	0.35948	3.6562	1.35598
Nitrification	amoC_B	0.115931	2.56741	0.108137	0	1.91559	0.276396	1.51387	0	0.573291	19.1497	6.97792	12.2248	9.19694	4.51501	4.3007	0.443803	0	1.53204	2.52809	1.36454	7.24034	0	3.03286	7.53344	0.637535	11.3546	16.1318	1.28069	2.16479	15.8412	2.22095	0	11.7891	1.49015	1.75167	2.87992	3.69492	2.61935	5.64634	3.07608	0.93789
Nitrification	hao	1.9488	0.135103	2.05202	1.57319	0.299595	0	2.29682	0	0	18.8434	19.1874	15.0338	20.2687	0.234414	0.989427	0.430096	0	0.64146	2.10095	0.56448	25.6417	0	4.5873	12.9448	0	24.8883	21.2956	8.72914	1.06309	22.7326	0.886695	2.71817	4.3686	2.43511	4.75983	8.68586	3.11989	0.275016	1.18601	1.24661	4.35488
Nitrification	nxrA	0	0	0	0	0	0	0	0	0	0	0	0	0	0	0	0	0	0	0	0.782746	0	0	3.75756	0	0	0	0	0	0	0	0	0	0	0	0	0	0	0	0	0	0
Nitrification	nxrB	0.844386	0.347043	0.319951	0.329804	0.558255	0.346208	0.124059	0.0450759	0.123995	8.95922	0.249741	3.79738	3.11262	0.571262	0.651255	2.30025	0.545556	1.76684	2.77691	1.57884	5.3435	2.50703	7.07433	5.42996	0.20152	8.84049	14.3274	1.9346	2.8286	5.7799	4.35076	6.11382	3.79277	1.19029	16.4956	22.1999	8.6905	15.5848	0.0599134	2.13176	8.32914
Dissimilatory nitrate reduction	nirB	791.397	807.021	748.672	699.61	878.597	681.572	838.096	486.432	1005.55	768.744	637.5	706.865	761.95	737.001	868.397	844.373	938.658	791.379	742.559	617.143	572.499	920.075	632.968	760.923	812.687	734.893	754.017	996.091	817.521	789.565	1205.2	1155.1	1226.99	984.306	714.632	658.477	642.362	698.003	727.468	863.065	825.777
Dissimilatory nitrate reduction	nirD	418.492	444.051	376.794	289.821	429.691	336.509	486.189	349.799	592.065	486.827	362.478	292.747	308.986	296.089	326.184	357.276	299.586	278.466	326.359	286.691	280.697	410.72	288.552	328.381	308.557	329.419	282.675	309.052	456.756	313.978	405.932	405.838	396.776	419.294	393.187	306.078	316.903	374.651	388.4	361.808	365.281
Dissimilatory nitrate reduction	nrfA	10.1015	14.7557	9.47003	37.8091	10.9998	16.0046	11.4888	1.43213	49.961	134.667	45.1069	37.9159	67.6924	11.0459	32.5365	101.387	5.70087	15.2061	7.52896	4.09404	35.5182	27.1258	8.40008	54.2047	13.0796	40.7593	57.0983	22.2928	17.4766	24.1599	20.6193	30.4373	46.7617	15.8885	52.4113	18.6679	22.8619	50.6773	5.80829	13.8449	94.1211
Dissimilatory nitrate reduction	nrfB	0	0	0	0	0	0	0	0	0	1.70972	0.188298	0.174409	1.76532	0	0	5.26431	0	0	0.190328	0	0.843913	0	0	0.278712	0	0	0	0	0	0	0	0	0	0.1787	0.330796	1.3422	0.122084	1.85372	0	0	0
Dissimilatory nitrate reduction	nrfC	162.788	162.032	156.913	180.298	154.304	153.172	222.167	105.967	237.675	235.232	222.255	185.867	231.413	179.005	195.705	219.577	237.288	174.215	155.464	150.711	235.711	177.715	181.279	205.392	171.157	223.662	234.813	172.945	147.807	187.026	194.068	205.908	179.579	137.133	152.882	126.41	116.115	136.128	127.344	192.219	226.409
Dissimilatory nitrate reduction	nrfD	7.07272	19.5784	12.9018	8.45826	12.93	6.28747	4.44144	13.4338	12.5441	17.7551	10.797	2.28839	9.7823	10.42	16.4193	9.39266	9.36568	4.30158	2.78841	2.68106	18.355	4.17876	2.87242	2.56785	9.10733	4.05678	5.85303	2.14657	1.49787	2.14536	2.5295	1.38669	7.03033	7.33507	12.1465	5.90674	3.70163	5.59726	6.60053	3.50225	11.4189
Denitrification	napA	167.727	191.284	134.053	132.348	141.062	106.94	87.4407	74.3652	129.684	404.741	273.074	237.716	337.49	213.822	229.912	325.022	175.418	231.497	207.124	134.542	217.209	239.384	180.087	252.783	206.781	244.505	271.768	213.275	191.506	213.987	167.156	161.683	228.731	180.268	280.99	156.091	170.948	189.579	133.555	210.957	263.352
Denitrification	napB	0.239369	0	0.612539	3.37476	0.277257	2.11549	0.771439	0.196511	0	15.306	19.5739	18.7441	14.9839	6.02692	6.88181	14.9177	7.63461	9.86552	12.0856	5.51336	3.2533	4.94086	6.75968	5.14034	3.74731	9.81452	10.0841	3.32938	6.37414	8.54345	5.85469	2.31701	8.61564	4.01755	23.976	9.73908	8.09202	10.9138	1.66993	5.72392	9.14532
Denitrification	napC	3.36625	0.632496	0.55752	4.41847	2.02802	0.432002	3.69259	1.85799	8.86546	56.2149	28.3433	26.4293	42.185	9.63103	10.9228	56.5441	10.12	10.6262	16.7562	10.5781	21.1436	6.83842	9.38436	27.0328	9.89899	21.0607	24.0322	15.3315	5.26472	18.6425	3.78538	1.93231	6.2871	4.74943	26.807	27.5652	17.4869	17.711	2.62656	8.74874	20.6743
Denitrification	narG	30.4585	31.3996	31.3087	32.6744	42.941	19.0244	26.1674	3.501	59.8299	232.433	138.857	177.936	140.755	80.4807	105.499	147.5	89.8186	71.1928	74.5822	153.079	194.628	84.8657	120.571	225.567	69.1578	226.626	198.533	152.875	86.3949	224.182	115.515	91.3761	165.217	50.4328	118.952	134.196	114.81	89.9066	43.5001	80.8255	210.856
Denitrification	narH	46.112	39.1292	37.041	62.1883	64.0254	76.4094	46.3536	55.916	55.3352	117.731	102.941	117.653	127.957	87.7047	79.4747	74.4172	103.289	95.8264	70.7354	65.3921	110.476	99.6169	101.727	111.186	71.47	115.701	107.413	137.207	84.1635	105.966	73.6889	78.3057	87.5349	61.062	106.645	79.4785	67.5678	72.6008	30.0343	36.9298	139.159
Denitrification	narI	9.30804	17.9025	9.28778	5.41091	19.4693	11.7383	19.1189	4.04792	36.7607	26.8503	23.488	43.8022	15.368	12.2222	13.5707	24.6113	29.6758	12.6199	16.2524	51.9706	41.512	15.9208	12.5758	70.0022	8.30195	72.0267	62.5268	37.7077	14.7259	69.9425	50.9511	25.1766	34.6018	12.2454	39.6889	45.711	26.7116	23.5262	14.0325	11.2544	64.5044
Denitrification	narJ	36.1225	33.1214	23.5236	27.3113	26.2983	14.7194	35.1277	7.779	22.5915	45.1733	46.6337	42.3864	24.4553	29.0004	30.6542	48.9767	32.9817	21.2846	13.7189	53.2987	67.9602	28.0555	37.2119	67.8767	17.5417	73.7804	68.6699	50.9905	44.8531	59.4547	51.8131	21.2901	54.9131	26.813	40.8797	67.2926	54.9501	40.0359	36.0964	27.1286	60.0969
Denitrification	narV	1.33752	3.8401	1.08816	2.59649	0	0	0.911827	0	0	1.75681	1.22482	0.308878	0	0	0.450741	0.830715	0	0	1.68534	2.8333	0	0	0	0.894436	0	0.265244	2.29292	0.442959	0.383871	0	0.645336	0	0	1.6164	2.00243	0	0	1.78708	0	0	1.2808
Denitrification	narW	0	0	0	0	0	0	0	0	0	2.88819	0	0	0	0	0	0	0	0	0	2.38642	0.207891	0	0	0	0	0	0	0	0	0	0	0	0	0	0	0	0	0	0	0	0
Denitrification	narY	2.81852	10.4061	6.58718	3.35096	9.09032	8.50757	15.4713	0	32.2972	64.0852	29.8702	57.714	22.2918	14.9876	25.5127	41.2244	35.0724	4.99657	10.4621	78.5535	55.1297	14.5449	14.6972	80.2385	5.76509	67.0301	89.1534	54.5624	28.9675	100.387	68.9354	25.5776	58.4304	7.25382	22.5189	44.9604	39.9209	22.5214	10.0895	14.0457	77.4786
Denitrification	narZ	22.2001	37.1055	33.8431	26.1547	18.9776	25.1666	25.9781	3.61903	53.7641	131.244	80.3953	94.8747	70.7265	32.261	35.1013	64.6861	62.4226	30.4119	51.179	75.6537	128.088	44.961	53.1233	119.791	19.0845	116.555	113.534	80.5484	33.5876	149.875	124.333	71.9246	81.8525	31.2535	117.454	90.2145	63.3901	58.9189	30.8722	39.5145	151.855
Denitrification	nirK	635.599	616.726	520.08	653.379	637.06	528.617	542.423	448.616	558.877	696.603	470.655	511.483	471.219	425.294	608.352	647.245	273.222	499.608	409.199	270.051	475.439	680.88	399.202	537.655	527.913	656.797	664.575	470.365	638.304	702.575	438.233	492.737	560.092	613.147	496.897	520.407	483.559	562.52	440.746	503.7	821.253
Denitrification	nirS	263.749	214.171	284.056	332.693	241.847	321.818	374.019	90.3916	194.364	197.639	142.457	102.337	206.568	148.339	210.13	185.485	139.676	163.958	115.992	89.0457	145.427	161.371	152.433	188.609	198.159	172.769	161.023	127.219	187.808	182.691	114.872	157.681	144.68	191.237	128.04	146.739	139.295	165.511	115.042	177.683	239.912
Denitrification	norB	22.5196	30.982	30.6241	20.4226	15.9306	60.9449	65.0456	14.1537	210.256	178.02	92.9853	99.2254	88.0586	50.0732	65.4618	149.073	49.7261	31.443	54.0978	138.736	293.229	83.6758	95.9057	407.276	66.4287	422.969	455.789	259.937	139.085	428.349	51.856	84.2308	51.4174	49.4532	85.9024	292.838	218.59	150.43	42.0237	71.843	116.638
Denitrification	norC	57.3703	79.0669	37.5172	64.3591	56.4179	47.223	64.8651	16.6448	44.5247	84.4039	64.7267	49.5912	48.4715	51.006	67.8348	37.8701	39.3751	62.0594	54.7739	29.475	82.7123	19.4765	50.6103	61.4279	67.6876	63.186	79.2912	34.3903	37.9167	58.9178	22.2913	22.6495	22.4577	28.4931	53.1531	55.6279	33.3935	40.563	39.1678	42.213	41.5163
Denitrification	nosZ	367.532	360.053	356.999	300.255	337.94	268.728	254.691	183.306	278.354	591.371	407.923	489.456	476.077	408.123	458.591	462.799	402.96	379.223	391.339	381.49	474.108	422.271	413.236	403.384	437.275	479.414	451.172	373.494	357.552	440.862	402.726	342.029	376.072	364.062	433.292	439.412	451.862	412.201	415.634	460.086	427.956
Assimilatory nitrate reduction	narB	310.419	306.487	291.475	315.406	363.515	414.587	394.677	408.981	345.784	519.009	473.011	417.635	588.304	511.238	510.78	439.737	507.34	522.864	491.245	395.449	429.495	351.847	485.537	416.914	478.105	478.306	432.841	391.183	295.334	392.699	376.326	373.109	395.27	308.027	517.966	334.328	364.137	439.582	401.257	680.685	348.355
Assimilatory nitrate reduction	narC	147.649	183.331	181.151	184.876	165.499	224.589	280.525	43.9483	337.812	100.894	102.579	103.087	82.9791	114.447	130.521	75.6298	277.692	152.669	185.237	105.969	70.4298	113.53	80.9631	75.4434	110.978	79.1124	95.9044	101.184	117.432	83.6764	173.335	169.618	131.459	122.167	108.46	88.66	87.9899	81.1181	146.028	137.17	98.474
Assimilatory nitrate reduction	nasA	1064.25	817.764	863.927	822.867	1026.64	671.411	724.229	303.022	927.556	1386.13	1087.42	995.518	1353.49	1205.8	1281.47	1306.17	1085.45	1226.77	1006.05	756.668	1144.15	1137.86	1043.8	1238.18	1127.24	1318.53	1386.71	1157.35	899.613	1321.53	1036.8	1095.27	1325.03	1011.88	946.867	798.281	893.14	995.418	807.115	1082.26	958.92
Assimilatory nitrate reduction	nasB	156.731	115.659	115.641	98.2723	124.973	83.5654	98.0002	83.4432	184.487	127.887	104.228	75.4512	71.7426	131.967	132.62	131.395	130.307	134.355	158.714	130.137	120.101	114.097	108.021	120.534	124.678	125.793	143.742	110.08	133.604	132.239	165.297	113.386	165.457	156.982	110.427	121.56	123.837	119.365	153.964	133.235	141.145
Assimilatory nitrate reduction	nirA	671.167	655.038	593.373	659.117	753.002	706.859	657.924	401.472	1067.53	699.795	717.074	767.961	726.9	856.689	1030.64	675.258	1063.41	952.153	802.962	504.728	679.43	820.887	721.84	716.912	729.396	698.307	766.696	809.124	772.368	769.979	910.835	899.183	952.707	744.199	656.349	550.787	635.05	648.79	571.227	754.932	606.367
Assimilatory nitrate reduction	NR	891.251	857.771	868.411	630.204	699.805	750.874	508.324	716.906	677.021	1018.56	957.95	967.023	1008.55	1279.84	1098.2	1064.87	1072.46	1214.8	1168.02	1079.34	1043.43	964.556	1293.89	1049.26	1055.96	1072.08	1125.27	806.814	1112.14	1198.97	990.239	907.244	872.474	1139.74	1021.99	1052.61	1167.52	1160.69	1125.15	956.842	771.505
Nitrogen transport	NRT	163.94	208.867	190.931	148.682	225.395	180.317	286.899	33.64	499.446	141.127	179.221	160.498	104.644	105.903	109.862	102.659	204.712	121.245	131.391	93.5947	147.42	130.34	102.381	160.888	128.323	177.431	165.5	243.849	138.88	194.476	338.997	273.322	310.661	176.236	198.535	142.798	120.25	150.223	107.338	176.176	216.648
Nitrogen transport	nrtA	69.8614	34.894	45.5763	11.8053	56.7293	9.09497	20.4693	155.379	19.4017	315.439	198.89	122.482	346.756	286.929	204.943	283.163	79.8142	211.06	194.115	117.101	166.535	190.194	214.808	207.271	153.233	209.887	179.107	222.59	100.265	158.64	103.242	110.583	190.096	117.048	182.149	137.312	182.872	182.376	109.539	126.566	79.5375
Nitrogen transport	nrtB	45.9505	21.2305	44.4247	14.0387	39.4819	4.78422	11.3456	130.596	16.7044	234.441	146.064	90.0978	244.27	165.96	123.228	210.934	58.7788	155.851	128.338	83.7717	156.808	120.978	152.388	129.488	98.051	139.1	125.983	159.964	89.6511	121.152	55.2894	59.7654	111.308	98.0105	169.312	102.587	113.304	138.663	85.0416	97.644	45.2551
Nitrogen transport	nrtC	39.7793	18.5296	29.1506	13.2469	39.4983	4.65396	9.7498	71.6611	8.45464	189.508	137.234	80.6432	188.094	174.788	144.64	171.44	73.7858	144.398	125.272	72.7659	115.086	108.308	136.598	139.582	88.1969	115.573	109.429	126.227	60.7253	99.2039	43.0656	66.8309	120.145	85.8891	142.188	93.9077	108.99	110.959	70.9626	89.7678	52.9137
	HC	KS	AS	QT	LP	FG
	328.6	413.3	398.4	419.4	421.3	363.3

[truncated: 4 more sheets: Table S11, Table S12, Table S13, Table S14]
